# Supplementary material for: Driving factors for beta-lactam resistance gene amplification during de novo resistance evolution in E. coli
Source: Antimicrob Agents Chemother. 2025 Jul 23;69(9):e00441-25. doi: 10.1128/aac.00441-25 (PMC12406687; doi:10.1128/aac.00441-25)
Supplement: Supplemental material — Tables S1 to S9. [file aac.00441-25-s0001.xlsx]

## Sheet: Table1
Supplemental Table 1 Allele frequency of SNPs in amoxicillin evolved WT
POS	REF	ALT	Gene	Parallel evolved strains
				AMX_WT1	AMX_WT2	AMX_WT3	AMX_WT4	AMX_WT5	AMX_WT6	AMX_WT7	AMX_WT8	AMX_WT9
89506	A	T	ftsI	NA	NA	NA	NA	NA	NA	0.990888	NA	NA
89544	G	C	ftsI	NA	NA	NA	0.984177	1	0.997674	NA	NA	NA
93561	A	C	mraY	NA	NA	NA	NA	NA	NA	NA	1	0.98961
161068	A	C	from_hrpB_to_mrcB	NA	NA	NA	NA	NA	0.197531	NA	NA	NA
161082	T	G	from_hrpB_to_mrcB	NA	NA	NA	NA	0.307692	NA	NA	NA	NA
195684	G	T	bamA	NA	NA	NA	NA	NA	NA	NA	NA	0.255682
477279	C	T	acrB	NA	NA	NA	NA	NA	NA	0.997674	NA	NA
477857	A	C	acrB	NA	NA	NA	NA	1	0.995902	NA	NA	NA
478037	G	A	acrB	NA	NA	NA	NA	NA	NA	0.998102	NA	NA
478865	A	G	acrB	NA	NA	NA	0.992218	0.99639	0.997763	NA	NA	NA
479334	G	T	acrB	NA	NA	NA	NA	NA	NA	0.997763	NA	NA
479455	G	T	acrB	NA	NA	NA	NA	NA	NA	NA	0.996212	0.997333
481401	T	G	acrR	NA	NA	NA	NA	NA	NA	0.997881	NA	NA
481550	A	AT	acrR	NA	NA	NA	0.983871	0.991429	0.98441	NA	NA	NA
662092	C	T	mrdA	0.981818	NA	NA	NA	NA	NA	NA	NA	NA
1188913	A	C	mnmA	NA	NA	NA	NA	NA	1	NA	NA	NA
1193909	AATGAAATG	A	from_ymfE_to_lit	NA	NA	NA	NA	NA	NA	NA	0.816456	0.827731
1193917	G	A	from_ymfE_to_lit	NA	NA	NA	NA	NA	NA	NA	0.183544	0.168067
1194806	G	C	lit	NA	0.473684	NA	NA	NA	NA	NA	NA	NA
1194810	A	AGG	lit	NA	0.473684	NA	NA	NA	NA	NA	NA	NA
1282249	A	G	from_narI_to_rttR	NA	NA	0.386364	0.221154	NA	NA	NA	0.2375	0.256637
1282287	T	A	from_narI_to_rttR	NA	NA	NA	NA	NA	NA	0.141593	0.160194	NA
1375543	T	G	from_ycjU_to_ompG	0.234043	NA	NA	NA	NA	NA	NA	NA	NA
1585012	A	C	from_ydeS_to_hipA	NA	NA	NA	NA	NA	NA	NA	0.29972	0.247563
1585017	A	AC	from_ydeS_to_hipA	NA	NA	NA	NA	NA	NA	NA	0.29697	0.254202
1585021	A	T	from_ydeS_to_hipA	NA	NA	NA	NA	NA	NA	NA	0.375	0.345486
1613347	TGCAACTAATTACTTGCCAGG	T	from_marC_to_marR	NA	NA	NA	NA	NA	NA	0.969697	NA	NA
1613629	G	T	marR	NA	NA	NA	NA	NA	NA	NA	0.997642	0.997972
1641287	C	T	from_flxA_to_dicC	NA	NA	NA	NA	NA	NA	NA	0.346457	0.366609
1641294	C	CAATATAA	from_flxA_to_dicC	NA	NA	NA	NA	NA	NA	NA	0.188742	0.19869
1703101	C	G	rsxC	NA	NA	NA	NA	0.21	NA	0.175556	0.214876	0.179245
1703173	A	G	rsxC	NA	NA	NA	NA	NA	NA	NA	NA	0.163889
1703175	G	T	rsxC	NA	NA	NA	NA	0.231481	0.152174	0.177677	0.192913	0.201117
1703187	C	A	rsxC	NA	NA	NA	NA	0.227273	NA	NA	0.196787	0.192935
1703215	T	C	rsxC	NA	NA	NA	NA	NA	NA	NA	NA	0.147971
1874083	T	G	yeaR	NA	NA	NA	NA	NA	0.159292	NA	0.263158	0.188235
1874083	T	TATG	yeaR	NA	NA	NA	NA	NA	0.185841	NA	0.289474	0.258824
1874094	C	CA	yeaR	NA	NA	NA	0.28125	0.263736	0.237705	0.208054	NA	0.127907
1874094	C	CATA	yeaR	NA	NA	NA	NA	NA	0.106557	NA	NA	NA
1874095	C	A	yeaR	NA	NA	NA	NA	0.131868	0.13913	0.118421	NA	NA
1874095	C	T	yeaR	NA	NA	NA	0.296875	0.274725	0.26087	0.223684	NA	NA
1874096	G	A	yeaR	NA	NA	NA	NA	0.270833	0.257812	NA	NA	NA
1874097	G	A	yeaR	NA	NA	NA	NA	0.308511	0.299213	NA	NA	NA
1874097	G	C	yeaR	NA	NA	NA	NA	NA	0.110236	NA	NA	NA
1874103	T	G	yeaR	NA	NA	0.196078	NA	NA	NA	NA	NA	NA
2030931	G	A	yedV	NA	NA	NA	NA	0.402299	NA	NA	NA	NA
2030933	T	C	yedV	NA	NA	NA	NA	0.417722	NA	NA	NA	NA
2030942	T	TGG	yedV	NA	NA	NA	NA	0.275	NA	NA	NA	NA
2068166	G	C	from_flu_to_yeeR	NA	NA	0.358974	NA	NA	NA	NA	NA	NA
2252901	A	C	from_psuK_to_fruA	NA	NA	NA	NA	0.993789	NA	NA	NA	NA
2271777	C	T	from_yejG_to_bcr	NA	NA	NA	NA	NA	NA	0.99768	NA	NA
2298001	G	T	from_eco_to_mqo	NA	NA	NA	NA	0.232941	NA	NA	NA	NA
2298016	A	G	from_eco_to_mqo	NA	NA	0.215909	NA	NA	NA	NA	NA	NA
2470484	T	G	dsdC	NA	NA	NA	0.283019	0.349138	0.354545	0.32948	0.283582	0.313808
2470486	C	G	dsdC	NA	NA	NA	NA	0.344498	0.31058	0.366972	0.271277	0.324561
2470487	T	G	dsdC	NA	NA	NA	NA	0.277778	NA	0.3	NA	NA
3207739	A	T	rpoD	1	NA	1	NA	NA	NA	NA	NA	NA
3300453	T	G	deaD	NA	NA	0.275362	NA	NA	NA	NA	NA	NA
3328058	G	C	from_ispB_to_sfsB	0.222222	NA	NA	NA	NA	NA	NA	NA	NA
3416890	T	G	rrfF	NA	NA	NA	NA	NA	NA	0.111821	NA	0.11245
3418235	G	GT	rrlD	NA	NA	NA	NA	NA	NA	0.457584	NA	NA
3528423	A	C	envZ	NA	NA	NA	NA	NA	NA	0.997831	NA	NA
3528772	A	C	envZ	NA	NA	NA	NA	NA	1	NA	NA	NA
3654198	T	G	mdtF	0.212766	NA	NA	NA	NA	NA	NA	NA	NA
4037444	C	T	from_dsbA_to_yihF	NA	NA	NA	NA	NA	NA	NA	0.992701	NA
4076050	G	C	fdoH	0.238095	NA	NA	NA	NA	NA	NA	NA	NA
4094633	C	T	cpxA	NA	NA	NA	0.923611	0.993243	NA	NA	NA	NA
4158125	C	A	rrsB	0.95098	NA	NA	NA	NA	NA	NA	NA	NA
4368831	G	A	frdD	NA	NA	1	0.989362	1	1	1	1	0.95082
4368832	T	TA	frdD	NA	0.978504	NA	NA	NA	NA	NA	NA	NA
4369640	C	CT	frdB	NA	NA	0.104	NA	NA	NA	NA	NA	NA
4604138	A	G	from_yjjV_to_yjjW	NA	NA	NA	NA	NA	NA	0.142056	NA	NA
4604139	A	T	from_yjjV_to_yjjW	NA	NA	0.173913	NA	NA	NA	NA	NA	NA
4604240	T	A	from_yjjV_to_yjjW	NA	NA	NA	NA	NA	NA	NA	NA	0.145408
4604320	T	C	from_yjjV_to_yjjW	NA	NA	NA	NA	NA	NA	NA	NA	0.151099

## Sheet: table 2
Supplemental Table 2 Allele frequency of SNPs in amoxicillin evolved CWA
POS	REF	ALT	Gene	Parallel evolved strains
				AMX_CWA1	AMX_CWA2	AMX_CWA3	AMX_CWA4	AMX_CWA5	AMX_CWA6	AMX_CWA7	AMX_CWA8	AMX_CWA9
161082	T	G	from_hrpB_to_mrcB	0.282895	NA	NA	NA	NA	NA	NA	NA	NA
337924	C	G	yahJ	NA	NA	NA	0.310811	NA	NA	NA	NA	NA
337927	T	G	yahJ	NA	NA	NA	0.287671	NA	NA	NA	NA	NA
661956	A	T	mrdA	NA	NA	NA	NA	NA	NA	NA	0.203008	NA
662569	C	T	mrdA	NA	NA	NA	NA	0.109626	NA	NA	NA	NA
662613	T	G	mrdA	NA	NA	NA	NA	NA	NA	NA	0.781457	NA
710544	A	T	pgm	NA	NA	NA	0.24537	NA	NA	NA	NA	NA
776710	A	T	from_lysY_to_lysZ	NA	NA	NA	NA	0.104918	0.115385	NA	NA	NA
958507	C	T	rpsA	NA	0.732365	NA	NA	NA	NA	NA	NA	NA
958508	C	T	rpsA	NA	NA	0.468864	NA	NA	NA	NA	NA	NA
1703175	G	T	rsxC	NA	0.13253	NA	NA	NA	NA	NA	NA	NA
1901646	C	CTGCGCGCCTGTT	cspC	0.18	NA	NA	NA	NA	NA	NA	NA	NA
1901681	A	C	cspC	NA	0.238372	NA	NA	NA	NA	NA	NA	NA
1903073	T	C	from_mgrB_to_yobH	NA	NA	NA	NA	NA	NA	NA	1	NA
1909406	C	CCTTT	proQ	NA	0.191489	NA	NA	NA	NA	NA	NA	NA
1911515	C	G	yebS	NA	NA	NA	NA	NA	NA	NA	0.941176	NA
1914439	G	GC	from_yebT_to_rsmF	0.141414	NA	NA	NA	NA	NA	NA	NA	NA
1985983	A	G	pgsA	NA	NA	NA	NA	0.122951	NA	NA	NA	NA
2315679	T	G	atoC	NA	NA	NA	NA	NA	0.997059	NA	NA	NA
2470487	T	G	dsdC	NA	NA	0.26087	NA	NA	NA	NA	NA	NA
2811133	A	T	from_yqaB_to_argQ	NA	NA	NA	NA	0.126638	0.131285	NA	0.136691	NA
3207739	A	T	rpoD	NA	0.197026	0.370253	0.606557	0.344519	NA	NA	NA	NA
3294069	G	T	yhbS	NA	NA	NA	NA	0.118765	NA	NA	NA	NA
3528972	T	G	envZ	NA	NA	NA	NA	0.309322	NA	NA	NA	NA
3529162	CAAGGTGACG	C	envZ	NA	NA	NA	0.19214	NA	NA	NA	NA	NA

## Sheet: Table 3
Supplemental Table S3 Allele frequency of amoxicillin evovled ∆ampC
POS	REF	ALT	Gene	Parallel evovled strains
				amo_∆ampC1	amo_∆ampC2	amo_∆ampC3	amo_∆ampC4	amo_∆ampC5	amo_∆ampC6	amo_∆ampC7	amo_∆ampC8	amo_∆ampC9
3756	A	T	thrC	NA	NA	NA	NA	NA	NA	NA	NA	0.17284
11997	AT	A	from_yaaI_to_dnaK	NA	NA	NA	NA	NA	NA	0.113636	NA	NA
76353	C	T	leuC	NA	NA	NA	NA	NA	NA	0.145161	NA	NA
88669	C	T	ftsI	NA	NA	NA	NA	NA	NA	NA	0.765385	0.234234
88830	C	T	ftsI	1	NA	NA	0.99569	NA	0.991736	0.943089	NA	0.134921
88930	T	G	ftsI	NA	NA	NA	NA	NA	NA	NA	NA	0.194444
89397	A	C	ftsI	NA	0.170732	NA	NA	NA	NA	NA	NA	NA
89506	A	T	ftsI	NA	NA	1	NA	NA	NA	NA	NA	NA
89532	G	A	ftsI	NA	NA	NA	NA	0.923858	NA	NA	NA	NA
155453	C	T	pcnB	NA	NA	NA	NA	NA	0.977679	NA	NA	NA
158059	G	A	ligT	NA	NA	NA	NA	NA	NA	0.347328	NA	NA
184614	A	G	glnD	NA	NA	NA	NA	NA	0.230126	NA	NA	NA
192234	C	T	cdsA	NA	NA	NA	0.305263	NA	NA	NA	NA	NA
194457	A	T	bamA	NA	NA	NA	NA	NA	NA	NA	0.204762	NA
271637	A	G	mmuP	NA	NA	NA	NA	NA	NA	0.129167	NA	NA
298174	C	G	paoA	NA	NA	0.345455	NA	NA	NA	NA	NA	NA
353517	T	C	cynR	NA	NA	NA	NA	NA	NA	0.118774	NA	NA
362074	TGC	T	mhpR	NA	NA	NA	NA	NA	0.747899	NA	NA	NA
375329	A	G	frmR	NA	NA	NA	0.111111	NA	NA	0.344262	NA	NA
450079	A	G	bolA	NA	NA	NA	0.154639	NA	NA	NA	NA	0.101449
455979	C	A	lon	NA	NA	NA	NA	NA	NA	NA	NA	0.262987
477857	A	C	acrB	1	NA	1	NA	NA	NA	NA	1	0.284987
477978	A	G	acrB	1	NA	1	0.996564	NA	1	0.938776	NA	0.117479
478142	A	C	acrB	NA	0.994253	NA	NA	NA	NA	NA	NA	NA
478664	A	T	acrB	NA	NA	NA	NA	NA	NA	NA	NA	0.111511
479444	A	T	acrB	NA	NA	NA	1	NA	1	0.939024	NA	0.111888
479457	T	G	acrB	NA	NA	NA	NA	0.954023	NA	NA	NA	NA
479472	C	T	acrB	NA	NA	NA	0.996324	NA	0.993174	0.933333	NA	0.118881
481482	T	C	acrR	NA	NA	NA	1	NA	0.996183	0.963563	NA	NA
575360	G	A	ybcW	NA	NA	NA	NA	NA	0.285124	NA	NA	NA
662550	T	C	mrdA	NA	NA	NA	0.992308	NA	0.991667	0.948936	NA	0.128931
714810	T	C	speF	NA	NA	NA	0.124378	NA	NA	0.421429	NA	NA
809634	A	G	uvrB	NA	NA	NA	0.316327	NA	NA	NA	NA	NA
863870	G	GC	gsiA	NA	NA	NA	0.669604	NA	0.910526	0.385965	NA	0.150538
1022262	A	AC	mgsA	NA	NA	NA	NA	NA	NA	0.114537	NA	NA
1071324	C	T	putA	NA	NA	NA	NA	NA	0.287449	NA	NA	NA
1082624	C	T	pgaC	NA	NA	NA	1	NA	0.992832	0.969811	NA	0.121107
1092848	A	AG	from_ycdU_to_serX	NA	NA	NA	0.320312	NA	0.412245	NA	NA	NA
1252416	C	T	ychF	NA	NA	NA	NA	NA	0.290323	NA	NA	NA
1266001	G	T	from_rdlC_to_chaA	NA	NA	NA	NA	NA	NA	NA	0.111111	NA
1387010	GA	G	pgrR	NA	NA	NA	0.99569	NA	0.992509	0.959459	NA	0.117886
1415044	A	AG	ydaT	NA	NA	NA	NA	NA	0.251029	NA	NA	NA
1480757	ACACGGTGGTGGAT	A	hrpA	NA	NA	NA	NA	NA	NA	NA	NA	0.361702
1581129	A	C	ydeQ	NA	NA	NA	NA	0.473684	NA	NA	NA	NA
1588505	T	TC	from_hipB_to_lsrK	NA	NA	NA	0.151515	NA	NA	0.426036	NA	NA
1613462	T	TG	marR	NA	NA	0.884615	NA	NA	NA	NA	NA	NA
1613466	C	A	marR	NA	NA	0.944444	NA	NA	NA	NA	NA	NA
1613467	G	GGCTGGGTGGAA	marR	NA	NA	0.2	NA	NA	NA	NA	NA	NA
1613468	A	T	marR	NA	NA	0.3	NA	NA	NA	NA	NA	NA
1613493	CG	C	marR	NA	NA	NA	0.981132	NA	0.98419	0.951673	NA	0.141026
1613510	T	A	marR	NA	NA	NA	NA	0.975248	NA	NA	NA	NA
1613559	A	AT	marR	NA	0.43299	NA	NA	NA	NA	NA	NA	NA
1613594	G	A	marR	NA	NA	1	NA	NA	NA	NA	NA	NA
1613617	A	T	marR	NA	NA	NA	NA	NA	NA	NA	0.215929	NA
1640739	C	A	flxA	NA	NA	NA	NA	NA	NA	0.19573	NA	NA
1703101	C	G	rsxC	NA	NA	NA	0.197674	NA	NA	NA	0.246914	0.2
1703175	G	T	rsxC	NA	NA	NA	0.216028	NA	0.169811	NA	NA	NA
1703215	T	C	rsxC	NA	NA	NA	NA	NA	NA	NA	NA	0.170279
1730652	A	G	ydhP	NA	NA	NA	NA	NA	0.224576	NA	NA	NA
1784729	C	G	ydiU	NA	NA	NA	NA	NA	NA	0.125	NA	NA
1901633	A	C	cspC	NA	NA	NA	NA	NA	NA	NA	0.208333	NA
1909588	C	T	proQ	NA	NA	NA	NA	NA	NA	NA	NA	0.111538
1935272	G	A	mepM	NA	NA	NA	NA	NA	0.217105	NA	NA	NA
2068166	G	C	from_flu_to_yeeR	0.25	NA	0.246575	NA	NA	NA	NA	NA	NA
2275705	G	A	yejH	NA	NA	NA	NA	NA	NA	0.178451	NA	NA
2310828	T	C	rcsC	NA	NA	NA	NA	NA	0.15566	NA	NA	NA
2320398	A	AC	atoB	NA	NA	NA	NA	NA	0.820175	NA	NA	NA
2445058	C	T	yfcR	NA	NA	NA	0.275	NA	NA	NA	NA	NA
2470486	C	G	dsdC	NA	NA	NA	0.293194	0.278689	0.292398	0.314607	0.321637	0.291457
2514719	A	G	from_lysV_to_xapR	NA	NA	NA	0.106061	NA	NA	NA	NA	NA
2529316	T	G	crr	0.4	NA	NA	NA	NA	NA	NA	NA	NA
2587266	T	C	tmcA	NA	NA	NA	0.114068	NA	NA	0.398601	NA	NA
2655343	G	A	iscR	NA	NA	NA	0.157025	NA	NA	NA	NA	0.115942
2719166	G	T	from_kgtP_to_rrfG	0.119565	NA	NA	NA	NA	NA	NA	NA	NA
2734330	A	G	aroF	NA	NA	NA	NA	NA	0.208889	NA	NA	NA
2736762	G	A	yfiN	NA	NA	NA	0.104651	NA	NA	NA	NA	0.146552
2811097	A	T	from_yqaB_to_argQ	0.142857	NA	NA	NA	NA	NA	NA	NA	NA
2811133	A	T	from_yqaB_to_argQ	0.119718	NA	NA	NA	NA	NA	NA	NA	0.180791
2811236	C	T	from_argQ_to_argZ	NA	NA	NA	0.136364	NA	0.151376	NA	NA	NA
2852173	T	C	mutS	NA	NA	NA	NA	NA	NA	0.124444	NA	NA
2940949	TA	T	from_metW_to_metV	NA	NA	NA	NA	NA	NA	NA	0.126126	NA
3080755	T	G	metK	NA	NA	NA	NA	NA	NA	0.138889	NA	NA
3095202	T	C	yggL	NA	NA	NA	0.844898	NA	0.991228	0.620833	NA	0.154122
3108136	G	A	yghJ	NA	NA	NA	NA	NA	0.191571	NA	NA	NA
3207160	T	C	rpoD	NA	NA	NA	NA	NA	0.168498	NA	NA	NA
3256852	A	G	tdcD	NA	0.34188	NA	NA	NA	NA	NA	NA	NA
3263502	C	T	from_yhaC_to_rnpB	NA	NA	NA	0.264151	NA	NA	NA	NA	NA
3306253	C	T	rbfA	NA	NA	NA	0.311037	NA	NA	NA	NA	NA
3329700	T	C	murA	NA	NA	NA	0.151515	NA	NA	0.396552	NA	NA
3394154	A	G	mreB	NA	NA	NA	0.121622	NA	NA	0.301115	NA	NA
3422553	G	A	from_rrsD_to_yrdA	NA	NA	NA	NA	NA	NA	0.225532	NA	NA
3477899	GACC	G	prkB	NA	NA	NA	0.873362	NA	1	0.59276	NA	0.128788
3528506	A	C	envZ	0.107143	NA	NA	NA	NA	NA	NA	NA	NA
3528824	A	C	envZ	0.364706	NA	NA	NA	NA	NA	NA	NA	NA
3530306	G	A	greB	NA	NA	NA	0.157377	NA	NA	0.365145	NA	NA
3588744	T	C	livM	NA	NA	NA	0.291667	NA	NA	0.1133	NA	NA
3777863	T	C	from_grxC_to_yibN	NA	NA	NA	0.996094	NA	0.996078	0.965517	NA	0.108014
3844388	A	G	ilvN	NA	NA	NA	NA	NA	NA	NA	NA	0.371014
3887539	G	A	yieE	NA	NA	NA	NA	NA	NA	0.163793	NA	NA
3907715	G	A	glmU	NA	NA	NA	NA	NA	0.766667	NA	NA	NA
3918185	T	TA	mnmG	0.197183	NA	NA	NA	NA	NA	NA	NA	NA
3923681	C	T	ravA	NA	NA	NA	NA	NA	0.710938	NA	NA	NA
3951312	A	G	from_ilvY_to_ilvC	NA	NA	NA	0.29316	NA	NA	NA	NA	NA
4094620	A	G	cpxA	NA	0.172414	NA	NA	NA	NA	NA	NA	NA
4094629	C	T	cpxA	NA	0.421569	NA	NA	NA	NA	NA	NA	NA
4094852	CCAGCGT	C	cpxA	NA	NA	NA	NA	NA	NA	NA	0.658879	0.233677
4094877	GATGCGCGCGGTT	G	cpxA	0.180556	NA	NA	NA	NA	NA	NA	NA	NA
4114236	TC	T	cytR	NA	NA	NA	0.117188	NA	NA	0.381743	NA	NA
4143375	A	G	from_ppc_to_argE	NA	NA	NA	NA	NA	NA	NA	0.177419	NA
4292679	T	C	mdtO	NA	NA	NA	0.212121	NA	NA	0.394366	NA	NA
4292951	C	T	mdtN	NA	NA	NA	NA	NA	NA	0.115044	NA	NA
4342309	CA	C	from_yjdJ_to_yjdK	NA	NA	NA	NA	NA	0.747573	NA	NA	NA
4344516	G	A	lysU	NA	NA	NA	NA	NA	0.214815	NA	NA	NA
4387428	AGCTGGC	A	mutL	NA	NA	NA	1	NA	1	0.941463	NA	NA
4399861	GT	G	from_rlmB_to_yjfI	NA	NA	NA	0.98008	NA	0.977011	0.952899	NA	NA
4440939	T	C	ytfR	NA	NA	NA	NA	NA	0.274576	NA	NA	NA
4525292	A	G	from_yjhX_to_nanS	NA	NA	NA	NA	NA	NA	0.126761	NA	NA
4532196	C	T	fimE	NA	NA	NA	0.145	NA	NA	0.472103	NA	NA
4545591	G	A	yjiC	NA	NA	NA	NA	NA	NA	0.137615	NA	NA
4624395	C	T	rob	NA	0.278846	NA	NA	NA	NA	NA	NA	NA

## Sheet: Table 4
Suplemental Table 4 Allele frequency of amoxicillin evolved TCR
POS	REF	ALT	Gene	Parallel evovled strains
				AMO_TCR1	AMO_TCR2	AMO_TCR3	AMO_TCR4	AMO_TCR5	AMO_TCR6	AMO_TCR7	AMO_TCR8	AMO_TCR9
88978	G	C	ftsI	NA	NA	0.880952	NA	NA	NA	NA	NA	NA
89493	A	C	ftsI	0.993631	NA	NA	NA	NA	NA	NA	NA	NA
89506	A	T	ftsI	NA	NA	NA	NA	NA	NA	0.990888	NA	NA
89511	G	T	ftsI	NA	0.942675	NA	NA	NA	NA	NA	NA	NA
89544	G	C	ftsI	NA	NA	NA	0.984177	1	0.997674	NA	NA	NA
93561	A	C	mraY	NA	NA	NA	NA	NA	NA	NA	1	0.98961
161068	A	C	from_hrpB_to_mrcB	NA	NA	NA	NA	NA	0.197531	NA	NA	NA
161082	T	G	from_hrpB_to_mrcB	NA	NA	NA	NA	0.307692	NA	NA	NA	NA
195684	G	T	bamA	NA	NA	NA	NA	NA	NA	NA	NA	0.255682
477279	C	T	acrB	1	NA	NA	NA	NA	NA	0.997674	NA	NA
477843	C	T	acrB	1	NA	NA	NA	NA	NA	NA	NA	NA
477857	A	C	acrB	NA	NA	NA	NA	1	0.995902	NA	NA	NA
478037	G	A	acrB	NA	NA	NA	NA	NA	NA	0.998102	NA	NA
478142	A	C	acrB	NA	NA	1	NA	NA	NA	NA	NA	NA
478865	A	G	acrB	NA	NA	NA	0.992218	0.99639	0.997763	NA	NA	NA
479334	G	T	acrB	NA	NA	NA	NA	NA	NA	0.997763	NA	NA
479455	G	T	acrB	NA	1	NA	NA	NA	NA	NA	0.996212	0.997333
481401	T	G	acrR	NA	NA	NA	NA	NA	NA	0.997881	NA	NA
481550	A	AT	acrR	NA	NA	NA	0.983871	0.991429	0.98441	NA	NA	NA
481716	T	G	acrR	0.490196	NA	NA	NA	NA	NA	NA	NA	NA
481718	C	T	acrR	0.45	NA	NA	NA	NA	NA	NA	NA	NA
776297	C	CT	from_valT_to_lysW	NA	NA	NA	NA	0.118943	NA	NA	NA	0.137681
776694	T	A	from_lysY_to_lysZ	NA	NA	NA	NA	NA	NA	0.137255	NA	0.18662
776710	A	T	from_lysY_to_lysZ	NA	NA	NA	NA	NA	NA	0.14658	0.15736	0.183391
1188913	A	C	mnmA	NA	NA	NA	NA	NA	1	NA	NA	NA
1193909	AATGAAATG	A	from_ymfE_to_lit	NA	NA	NA	NA	NA	NA	NA	0.816456	0.827731
1193917	G	A	from_ymfE_to_lit	NA	NA	NA	NA	NA	NA	NA	0.183544	0.168067
1585012	A	C	from_ydeS_to_hipA	NA	NA	NA	NA	NA	NA	NA	0.29972	0.247563
1585017	A	AC	from_ydeS_to_hipA	NA	NA	NA	NA	NA	NA	NA	0.29697	0.254202
1585021	A	T	from_ydeS_to_hipA	NA	NA	NA	NA	NA	NA	NA	0.375	0.345486
1613347	TGCAACTAATTACTTGCCAGG	T	from_marC_to_marR	NA	NA	NA	NA	NA	NA	0.969697	NA	NA
1613593	C	A	marR	NA	NA	0.988095	NA	NA	NA	NA	NA	NA
1613627	T	G	marR	0.985507	NA	NA	NA	NA	NA	NA	NA	NA
1613629	G	T	marR	NA	NA	NA	NA	NA	NA	NA	0.997642	0.997972
1613685	CG	C	marR	NA	0.990826	NA	NA	NA	NA	NA	NA	NA
1641287	C	T	from_flxA_to_dicC	NA	NA	NA	NA	NA	NA	NA	0.346457	0.366609
1641294	C	CAATATAA	from_flxA_to_dicC	NA	NA	NA	NA	NA	NA	NA	0.188742	0.19869
1703101	C	G	rsxC	NA	NA	NA	NA	0.21	NA	0.175556	0.214876	0.179245
1703173	A	G	rsxC	NA	NA	NA	NA	NA	NA	NA	NA	0.163889
1703175	G	T	rsxC	NA	NA	NA	NA	0.231481	0.152174	0.177677	0.192913	0.201117
1703187	C	A	rsxC	NA	NA	NA	NA	0.227273	NA	NA	0.196787	0.192935
1703215	T	C	rsxC	NA	NA	NA	NA	NA	NA	NA	NA	0.147971
1874083	T	G	yeaR	NA	NA	NA	NA	NA	0.159292	NA	0.263158	0.188235
1874083	T	TATG	yeaR	NA	NA	NA	NA	NA	0.185841	NA	0.289474	0.258824
1874094	C	CA	yeaR	NA	NA	NA	0.28125	0.263736	0.237705	0.208054	NA	0.127907
1874094	C	CATA	yeaR	NA	NA	NA	NA	NA	0.106557	NA	NA	NA
1874095	C	A	yeaR	NA	NA	0.4	NA	0.131868	0.13913	0.118421	NA	NA
1874095	C	T	yeaR	NA	NA	0.5	0.296875	0.274725	0.26087	0.223684	NA	NA
1874096	G	A	yeaR	NA	NA	NA	NA	0.270833	0.257812	NA	NA	NA
1874097	G	A	yeaR	NA	NA	NA	NA	0.308511	0.299213	NA	NA	NA
1874097	G	C	yeaR	NA	NA	NA	NA	NA	0.110236	NA	NA	NA
2030931	G	A	yedV	NA	NA	NA	NA	0.402299	NA	NA	NA	NA
2030933	T	C	yedV	NA	NA	NA	NA	0.417722	NA	NA	NA	NA
2030942	T	TGG	yedV	NA	NA	NA	NA	0.275	NA	NA	NA	NA
2068166	G	C	from_flu_to_yeeR	0.46875	NA	NA	NA	NA	NA	NA	NA	NA
2252901	A	C	from_psuK_to_fruA	NA	NA	NA	NA	0.993789	NA	NA	NA	NA
2271777	C	T	from_yejG_to_bcr	NA	NA	NA	NA	NA	NA	0.99768	NA	NA
2298001	G	T	from_eco_to_mqo	NA	NA	NA	NA	0.232941	NA	NA	NA	NA
2470484	T	G	dsdC	NA	NA	NA	0.283019	0.349138	0.354545	0.32948	0.283582	0.313808
2470486	C	G	dsdC	NA	NA	NA	NA	0.344498	0.31058	0.366972	0.271277	0.324561
2470487	T	G	dsdC	NA	NA	NA	NA	0.277778	NA	0.3	NA	NA
2719168	A	T	from_kgtP_to_rrfG	0.148649	NA	NA	NA	NA	NA	NA	NA	NA
2730284	T	G	from_bamD_to_raiA	0.207792	NA	NA	NA	NA	NA	NA	NA	NA
2811097	A	T	from_yqaB_to_argQ	NA	NA	NA	NA	NA	NA	NA	NA	0.138958
2811104	T	C	from_yqaB_to_argQ	0.145631	NA	NA	NA	NA	NA	NA	NA	NA
2811133	A	T	from_yqaB_to_argQ	0.175439	NA	0.172727	NA	0.146132	0.131443	NA	NA	NA
3208213	G	A	rpoD	0.935185	NA	NA	NA	NA	NA	NA	NA	NA
3256852	A	G	tdcD	0.314286	NA	NA	NA	NA	NA	NA	NA	NA
3411871	A	C	yhdV	NA	0.16	NA	NA	NA	NA	NA	NA	NA
3416890	T	G	rrfF	NA	NA	NA	NA	NA	NA	0.111821	NA	0.11245
3418235	G	GT	rrlD	NA	NA	NA	NA	NA	NA	0.457584	NA	NA
3512240	G	A	aroK	NA	0.144144	NA	NA	NA	NA	NA	NA	NA
3528423	A	C	envZ	NA	NA	NA	NA	NA	NA	0.997831	NA	NA
3528705	C	T	envZ	NA	0.928571	NA	NA	NA	NA	NA	NA	NA
3528772	A	C	envZ	NA	NA	NA	NA	NA	1	NA	NA	NA
4037444	C	T	from_dsbA_to_yihF	NA	NA	NA	NA	NA	NA	NA	0.992701	NA
4094633	C	T	cpxA	NA	NA	NA	0.923611	0.993243	NA	NA	NA	NA
4532803	A	T	from_fimE_to_fimA	0.261538	NA	NA	NA	NA	NA	NA	NA	NA
4604138	A	G	from_yjjV_to_yjjW	NA	NA	NA	NA	NA	NA	0.142056	NA	NA
4604240	T	A	from_yjjV_to_yjjW	NA	NA	NA	NA	NA	NA	NA	NA	0.145408
4604320	T	C	from_yjjV_to_yjjW	NA	NA	NA	NA	NA	NA	NA	NA	0.151099

## Sheet: Table 5
Supplemental Table 5 Allele frequency of SNPs of tetracycline evolved WT
POS	REF	ALT	Gene	Parallel evolved strains
				TET_WT1	TET_WT2	TET_WT3
198945	A	C	fabZ	NA	0.236842	NA
463941	T	TGCTGGAAGCGCCTGAAACG	ybaO	NA	NA	0.813953
463945	G	GGAAGCGCCT	ybaO	0.864865	0.826446	NA
463958	A	G	ybaO	0.125532	0.126712	NA
463961	G	C	ybaO	0.108511	0.103448	NA
465053	C	A	mdlA	0.991045	NA	NA
479444	A	G	acrB	NA	0.685315	NA
493028	A	T	adk	NA	0.115385	NA
1092574	C	A	from_ycdU_to_serX	NA	0.333333	NA
1191509	G	A	icd	NA	NA	0.114754
1546469	T	C	from_fdnI_to_yddM	0.148936	NA	NA
1613347	TGCAACTAATTACTTGCCAGG	T	from_marC_to_marR	NA	NA	1
1613536	T	TACTG	marR	0.736842	NA	NA
1613544	T	A	marR	0.857143	NA	NA
1613549	T	C	marR	1	NA	NA
1613550	T	G	marR	1	NA	NA
1613552	A	C	marR	1	NA	NA
1828729	A	C	ydjY	NA	NA	0.190476
2563828	A	C	eutE	NA	NA	0.136986
2811097	A	T	from_yqaB_to_argQ	NA	NA	0.168421
2811104	T	C	from_yqaB_to_argQ	NA	NA	0.163043
2811130	G	A	from_yqaB_to_argQ	NA	NA	0.180723
2811133	A	T	from_yqaB_to_argQ	0.192	NA	0.190476
3199342	T	G	ttdR	0.27381	NA	NA
3344742	A	T	arcB	NA	NA	0.352941
3345882	AC	A	arcB	NA	NA	0.35443
3528712	T	TATCGCCAATAGCATA	envZ	NA	0.511628	NA
3528762	C	A	envZ	NA	0.22807	NA
3528915	A	G	envZ	0.981132	NA	NA
3528935	C	A	envZ	NA	NA	1
4315765	A	G	from_yjdN_to_yjdM	NA	0.352941	NA

## Sheet: Table 6
Supplemental Table 6 Allele frequency of SNPs in tetracycline evolved ∆ampC
POS	REF	ALT	Gene	Parallel evolved strains
				TET_∆ampC1	TET_∆ampC2	TET_∆ampC3
18110	T	G	nhaA	NA	NA	0.269231
384762	T	G	hemB	0.245614	NA	NA
463855	A	G	ybaO	NA	1	NA
463945	G	GGAAGCGCCT	ybaO	0.903846	NA	0.839506
465053	C	A	mdlA	NA	NA	1
478141	C	T	acrB	0.113208	NA	NA
479025	C	A	acrB	0.137931	NA	NA
479124	A	G	acrB	0.757576	NA	NA
481827	T	C	acrR	1	NA	NA
838652	T	G	rlmF	NA	0.45	NA
1321194	T	G	rluB	0.204082	NA	NA
1613662	G	A	marR	0.6	NA	0.714286
1613669	TA	T	marR	NA	1	NA
1613686	G	A	marR	1	NA	NA
1656627	A	C	ynfF	NA	0.428571	NA
1892012	A	C	sdaA	0.3	NA	NA
2404742	A	C	yfbS	NA	NA	0.255319
2452259	A	C	fadJ	0.230769	NA	NA
2454083	A	C	from_fadI_to_yfcZ	NA	0.307692	NA
2719166	G	T	from_kgtP_to_rrfG	0.1875	NA	NA
2730284	T	G	from_bamD_to_raiA	0.189655	NA	NA
2811130	G	A	from_yqaB_to_argQ	NA	0.230769	NA
2811133	A	T	from_yqaB_to_argQ	NA	0.245283	NA
2811236	C	T	from_argQ_to_argZ	NA	NA	0.206897
3227077	G	C	from_fadH_to_higA	0.5	NA	NA
3344252	GC	G	arcB	0.122449	NA	NA
3345940	G	GA	arcB	0.723077	NA	NA
3346084	C	A	arcB	NA	0.774194	NA
3385528	T	C	from_tldD_to_yhdP	NA	0.25	NA
3446461	C	G	rpsJ	1	NA	NA
3528492	G	T	envZ	NA	NA	0.391892
3529140	T	G	envZ	NA	0.962963	NA
4175043	C	T	rpoB	NA	NA	0.461538
4367647	A	ATTG	ampC	NA	NA	0.583333
4367649	C	A	ampC	0.75	NA	NA
4367649	C	T	ampC	0.25	NA	NA
4367653	C	A	ampC	NA	NA	0.1
4367653	C	T	ampC	NA	NA	0.9
4367654	A	G	ampC	NA	NA	0.888889
4367666	C	A	ampC	NA	NA	1
4367667	T	C	ampC	NA	NA	0.5
4367667	T	G	ampC	NA	NA	0.5
4367670	C	A	ampC	NA	NA	1
4368758	A	T	ampC	NA	1	1
4565664	A	C	from_yjiS_to_mcrC	NA	0.333333	NA
4604320	T	C	from_yjjV_to_yjjW	NA	NA	0.214286

## Sheet: Table 7
Supplemental Table S7 Allele frequency of SNPs in tetracycline evolved TCR
POS	REF	ALT	Gene	Parallel evolved strains
				TET_TCR1	TET_TCR2	TET_TCR3	TET_TCR4	TET_TCR5	TET_TCR6	TET_TCR7	TET_TCR8	TET_TCR9
52970	C	T	pdxA	NA	NA	NA	0.894737	NA	NA	NA	NA	NA
56679	C	T	lptD	NA	NA	NA	0.538462	NA	NA	NA	NA	NA
68938	C	T	thiQ	NA	NA	NA	0.879121	NA	NA	NA	NA	NA
76374	C	T	leuC	NA	NA	NA	0.306931	NA	NA	NA	NA	NA
96447	T	C	murG	NA	NA	NA	1	NA	NA	NA	NA	NA
169570	G	A	fhuB	NA	NA	NA	0.846939	NA	NA	NA	NA	NA
195367	C	T	bamA	NA	NA	NA	NA	NA	NA	NA	0.752941	NA
216836	C	T	metQ	0.675439	NA	NA	NA	NA	NA	NA	NA	NA
232596	A	G	dnaQ	NA	NA	NA	1	NA	NA	NA	NA	NA
237837	C	T	fadE	NA	NA	NA	1	NA	NA	NA	NA	NA
239053	A	G	fadE	NA	NA	NA	NA	NA	NA	NA	0.989899	NA
245587	A	C	from_rayT_to_dinB	0.205882	NA	NA	NA	NA	NA	NA	NA	NA
247862	G	A	dinB	NA	NA	NA	1	NA	NA	NA	NA	NA
260905	T	C	yafX	NA	NA	NA	0.974684	NA	NA	NA	NA	NA
307853	G	A	ykgL	NA	NA	NA	0.195652	NA	NA	NA	NA	NA
316824	T	C	from_rclR_to_ykgE	NA	NA	NA	1	NA	NA	NA	NA	NA
324147	C	T	betB	NA	NA	NA	0.965517	NA	NA	NA	NA	NA
335745	T	C	from_yahG_to_yahI	NA	NA	NA	NA	NA	0.110092	NA	NA	NA
349856	C	T	prpE	NA	NA	NA	0.252747	NA	NA	NA	NA	NA
350201	C	T	prpE	NA	NA	NA	NA	NA	NA	NA	0.987179	NA
423039	T	C	yajC	NA	NA	NA	0.12931	NA	NA	NA	NA	NA
451200	C	T	tig	NA	NA	NA	1	NA	NA	NA	0.980583	NA
479444	A	G	acrB	NA	NA	NA	0.990826	NA	NA	NA	NA	NA
481170	A	G	from_acrA_to_acrR	NA	NA	NA	NA	NA	0.991228	NA	NA	NA
481229	A	G	acrR	NA	NA	NA	1	NA	NA	NA	NA	NA
481230	C	A	acrR	NA	0.991736	NA	NA	NA	NA	NA	NA	NA
481297	G	T	acrR	0.342857	NA	NA	NA	NA	NA	NA	NA	NA
481432	A	C	acrR	NA	NA	NA	NA	NA	NA	0.396226	NA	NA
481604	C	CAACGT	acrR	NA	NA	0.939394	NA	NA	NA	NA	NA	NA
481829	T	C	acrR	NA	NA	NA	NA	NA	NA	NA	0.978495	NA
493025	T	G	adk	NA	NA	0.26	NA	NA	NA	NA	NA	NA
504104	C	G	from_ybaQ_to_copA	NA	NA	NA	NA	NA	NA	NA	0.107527	NA
504994	A	G	copA	NA	NA	NA	NA	NA	NA	NA	0.971831	NA
520876	G	A	rhsD	NA	NA	NA	0.825	NA	NA	NA	NA	NA
523622	A	AG	from_ybbC_to_mnmH	NA	NA	NA	0.8125	NA	NA	NA	NA	NA
527409	A	G	allS	NA	NA	NA	NA	NA	NA	NA	0.725	NA
534105	C	T	ybbW	NA	NA	NA	0.516484	NA	NA	NA	NA	NA
563822	A	G	emrE	NA	NA	NA	NA	NA	NA	NA	1	NA
585718	G	A	nfrA	NA	NA	NA	0.333333	NA	NA	NA	NA	NA
679502	A	G	rihA	NA	NA	NA	0.936364	NA	NA	NA	NA	NA
701216	T	C	nagE	NA	NA	NA	1	NA	NA	NA	NA	NA
710728	C	A	from_pgm_to_ybfP	NA	NA	NA	1	NA	NA	NA	NA	NA
764232	A	G	mngB	NA	NA	NA	0.801527	NA	NA	NA	NA	NA
776730	A	G	from_lysY_to_lysZ	NA	NA	NA	0.219512	NA	NA	NA	NA	NA
784098	C	T	galM	NA	NA	NA	NA	NA	NA	NA	1	NA
818059	C	T	clsB	NA	NA	NA	NA	NA	NA	NA	0.974359	NA
910672	G	C	from_ybjE_to_aqpZ	NA	NA	NA	NA	NA	0.387097	NA	NA	NA
910682	T	C	from_ybjE_to_aqpZ	0.567568	NA	0.483871	NA	0.588235	0.603774	0.421053	0.5	NA
910683	G	C	from_ybjE_to_aqpZ	0.6	0.591837	0.5	NA	0.628571	0.618182	0.440678	0.517241	0.4375
911562	T	TA	from_aqpZ_to_ybjD	NA	NA	NA	0.127119	NA	NA	NA	NA	NA
921728	T	G	infA	NA	NA	NA	0.824742	NA	NA	NA	NA	NA
982302	GA	G	ompF	NA	NA	NA	NA	NA	NA	NA	0.965116	NA
1011814	T	C	fabA	NA	NA	NA	NA	NA	0.756098	NA	NA	NA
1062421	A	G	yccJ	NA	NA	NA	0.77551	NA	NA	NA	NA	NA
1092848	A	AG	from_ycdU_to_serX	NA	NA	NA	0.272727	NA	NA	NA	NA	NA
1105743	A	G	opgG	NA	NA	NA	NA	NA	NA	NA	NA	0.235294
1145927	A	G	fabD	NA	NA	NA	0.992647	NA	NA	NA	NA	NA
1146775	A	G	fabG	NA	NA	NA	0.103093	NA	NA	NA	NA	NA
1171068	G	A	lolC	NA	NA	NA	1	NA	NA	NA	NA	NA
1191035	C	T	icd	NA	0.88764	NA	NA	NA	NA	NA	NA	NA
1198062	C	T	cohE	NA	NA	NA	0.283186	NA	NA	NA	NA	NA
1205058	G	GTTTTGCT	from_tfaE_to_pinE	NA	NA	NA	NA	NA	NA	0.164179	0.107143	NA
1205075	C	G	from_tfaE_to_pinE	NA	NA	NA	NA	NA	0.243243	NA	NA	NA
1205397	A	G	pinE	NA	NA	NA	0.831683	NA	NA	NA	NA	NA
1225290	G	A	hlyE	NA	NA	NA	0.791209	NA	NA	NA	NA	NA
1230454	T	C	fadR	NA	NA	NA	NA	NA	NA	NA	0.958333	NA
1272096	C	T	narX	NA	NA	NA	1	NA	NA	NA	NA	NA
1276223	A	G	narG	NA	NA	NA	0.357895	NA	NA	NA	NA	NA
1282249	A	G	from_narI_to_rttR	NA	0.222222	0.28125	NA	NA	NA	0.246154	NA	NA
1282287	T	A	from_narI_to_rttR	NA	0.269841	NA	NA	NA	NA	NA	NA	NA
1294298	C	T	ychE	NA	NA	NA	1	NA	NA	NA	NA	NA
1302872	A	G	clsA	NA	NA	NA	1	NA	NA	NA	NA	NA
1431479	CT	C	micC	NA	NA	NA	NA	NA	NA	NA	0.958904	NA
1460401	G	T	from_ynbG_to_insD1	NA	NA	NA	NA	NA	NA	NA	0.162602	NA
1460515	G	C	from_ynbG_to_insD1	NA	NA	0.242105	0.25	NA	NA	NA	NA	0.26087
1460525	A	G	from_ynbG_to_insD1	NA	NA	NA	0.197368	NA	NA	NA	NA	NA
1474840	G	A	ynbC	NA	NA	NA	0.875	NA	NA	NA	NA	NA
1546469	T	C	from_fdnI_to_yddM	1	NA	NA	NA	NA	NA	NA	NA	NA
1580730	AT	A	ydeP	NA	NA	NA	NA	NA	NA	NA	0.967742	NA
1599776	T	G	lsrB	0.15625	NA	NA	NA	NA	NA	NA	NA	NA
1610652	C	T	yneK	NA	NA	NA	0.261364	NA	NA	NA	NA	NA
1613347	T	TGCAACTAATTACTTGCCAGG	from_marC_to_marR	NA	0.166667	NA	NA	NA	NA	NA	NA	NA
1613456	G	A	marR	NA	NA	NA	NA	NA	NA	0.403509	NA	NA
1613463	T	A	marR	NA	NA	NA	NA	NA	NA	0.393939	NA	NA
1613464	A	G	marR	NA	NA	NA	NA	NA	NA	0.378788	NA	NA
1613565	A	C	marR	NA	NA	NA	NA	NA	1	NA	NA	NA
1613600	T	C	marR	NA	NA	NA	NA	NA	NA	NA	0.985294	NA
1613616	T	G	marR	NA	NA	NA	NA	0.1	NA	NA	NA	NA
1613616	T	TAAAGGCTGGGTGG	marR	NA	NA	NA	NA	0.8	NA	NA	NA	NA
1613625	G	A	marR	NA	NA	NA	0.989362	NA	NA	NA	NA	NA
1613699	G	A	marR	NA	0.132075	NA	NA	NA	NA	NA	NA	NA
1613725	C	T	marR	NA	NA	NA	NA	NA	NA	NA	NA	0.97619
1613747	CA	C	marR	0.977011	NA	NA	NA	NA	NA	NA	NA	NA
1677315	A	C	rstB	NA	0.15	NA	NA	NA	NA	NA	NA	NA
1694371	G	A	malX	NA	NA	NA	1	NA	NA	NA	NA	NA
1698573	C	T	from_ydgJ_to_blr	NA	NA	NA	1	NA	NA	NA	NA	NA
1722368	A	G	gloA	NA	NA	NA	1	NA	NA	NA	NA	NA
1738089	A	G	mdtK	NA	NA	NA	0.111111	NA	NA	NA	NA	NA
1751951	G	A	from_lpp_to_ldtE	NA	0.191011	NA	NA	NA	NA	NA	NA	NA
1774881	T	C	ydiR	NA	NA	NA	NA	NA	NA	NA	0.988235	NA
1794995	G	A	thrS	NA	NA	NA	1	NA	NA	NA	NA	NA
1848126	CA	C	ydjE	NA	NA	NA	1	NA	NA	NA	NA	NA
1874094	C	CA	yeaR	NA	0.692308	NA	NA	NA	NA	NA	NA	NA
1874095	C	A	yeaR	NA	0.4	NA	NA	NA	NA	0.5	NA	NA
1874095	C	T	yeaR	NA	0.533333	NA	NA	NA	NA	0.4	NA	NA
1874096	G	A	yeaR	NA	0.533333	NA	NA	NA	NA	NA	NA	NA
1874096	G	T	yeaR	NA	0.133333	NA	NA	NA	NA	NA	NA	NA
1874097	G	A	yeaR	NA	0.636364	NA	NA	NA	NA	NA	NA	NA
2033921	G	A	yedY	NA	NA	NA	0.269663	NA	NA	NA	NA	NA
2068166	G	C	from_flu_to_yeeR	NA	0.282051	NA	NA	NA	NA	0.326531	NA	NA
2094983	GA	G	from_gnd_to_insH1	NA	0.133333	NA	NA	NA	NA	NA	NA	NA
2139242	CA	C	yegE	NA	NA	NA	NA	NA	NA	NA	0.978495	NA
2175876	C	T	yegW	NA	NA	NA	0.571429	NA	NA	NA	NA	NA
2179347	T	TG	from_rcnR_to_rcnA	NA	NA	NA	0.933333	NA	NA	NA	NA	NA
2181691	G	A	yehA	NA	NA	NA	0.830769	NA	NA	NA	NA	NA
2313086	C	T	rcsC	NA	NA	NA	0.122449	NA	NA	NA	NA	NA
2364536	G	A	arnT	NA	NA	NA	1	NA	NA	NA	NA	NA
2394639	C	T	nuoF	NA	NA	NA	0.808219	NA	NA	NA	NA	NA
2413969	T	C	from_yfcF_to_yfcG	NA	NA	NA	0.79798	NA	NA	NA	NA	NA
2422332	G	A	purF	NA	NA	NA	NA	NA	NA	0.697987	NA	NA
2434469	C	T	fabB	NA	NA	NA	0.105263	NA	NA	NA	NA	NA
2461661	T	C	gtrA	NA	NA	NA	0.85	NA	NA	NA	NA	NA
2474641	A	G	emrY	NA	NA	NA	0.552632	NA	NA	NA	NA	NA
2481671	G	A	yfdE	NA	NA	NA	NA	NA	NA	NA	1	NA
2553327	G	A	intZ	NA	NA	NA	0.20202	NA	NA	NA	NA	NA
2584984	G	A	dapE	NA	NA	NA	1	NA	NA	NA	NA	NA
2593212	GT	G	from_dapA_to_gcvR	NA	NA	NA	0.9125	NA	NA	NA	NA	NA
2678589	A	G	glyA	NA	NA	NA	0.817204	NA	NA	NA	NA	NA
2711680	G	C	yfiF	0.415385	NA	NA	NA	NA	NA	0.329545	NA	NA
2719149	T	G	from_kgtP_to_rrfG	NA	NA	NA	NA	NA	0.147368	NA	NA	NA
2730284	T	G	from_bamD_to_raiA	NA	NA	NA	NA	0.171053	NA	NA	NA	NA
2760859	T	C	from_rnlB_to_yfjP	NA	NA	NA	NA	NA	NA	NA	0.135135	NA
2760859	T	TC	from_rnlB_to_yfjP	NA	NA	NA	NA	NA	NA	NA	0.783784	NA
2811104	T	C	from_yqaB_to_argQ	NA	NA	NA	0.113821	NA	NA	NA	NA	NA
2811133	A	T	from_yqaB_to_argQ	NA	NA	NA	0.137097	NA	NA	NA	NA	NA
2814703	G	A	alaS	NA	NA	NA	0.989247	NA	NA	NA	NA	NA
2852414	A	C	mutS	NA	NA	NA	0.989011	NA	NA	NA	0.988636	NA
2918464	T	C	syd	NA	NA	NA	0.992481	NA	NA	NA	NA	NA
2922821	G	A	sdaC	NA	NA	NA	0.833333	NA	NA	NA	NA	NA
2925177	C	G	from_ygdG_to_fucO	NA	NA	NA	NA	0.328125	NA	NA	NA	NA
2958460	T	G	thyA	NA	NA	NA	NA	NA	NA	NA	NA	0.264706
2962101	A	G	rppH	NA	NA	NA	0.895652	NA	NA	NA	NA	NA
3042612	G	A	gcvH	NA	NA	NA	NA	NA	NA	NA	0.767241	NA
3100661	C	T	speC	NA	NA	NA	0.820225	NA	NA	NA	NA	NA
3110994	A	G	yghJ	NA	NA	NA	0.95	NA	NA	NA	NA	NA
3147557	TA	T	yghB	NA	NA	NA	0.979167	NA	NA	NA	NA	NA
3154762	T	C	ftsP	NA	NA	NA	NA	NA	NA	NA	0.990385	NA
3169563	G	A	cpdA	NA	NA	NA	1	NA	NA	NA	NA	NA
3172359	T	A	tolC	NA	NA	NA	NA	NA	0.756098	NA	NA	NA
3172359	T	C	tolC	NA	NA	NA	1	NA	NA	NA	0.978947	NA
3191658	A	G	glnE	NA	NA	NA	NA	NA	NA	NA	0.174757	NA
3201722	A	G	ttdT	NA	NA	NA	1	NA	NA	NA	0.979798	NA
3202852	G	A	from_ttdT_to_tsaD	NA	NA	NA	0.139535	NA	NA	NA	NA	NA
3246016	A	G	yhaH	NA	NA	NA	0.611842	NA	NA	NA	NA	NA
3272577	C	T	kbaZ	NA	NA	NA	0.206522	NA	NA	NA	NA	NA
3356370	G	GA	yhcD	NA	NA	NA	NA	NA	NA	NA	0.602564	NA
3364558	T	C	nanT	NA	NA	NA	1	NA	NA	NA	NA	NA
3376155	T	C	degS	NA	NA	NA	NA	NA	NA	NA	1	NA
3391635	G	A	yhdE	NA	NA	NA	0.652632	NA	NA	NA	NA	NA
3396069	T	C	csrD	NA	NA	NA	0.784946	NA	NA	NA	NA	NA
3422553	G	A	from_rrsD_to_yrdA	NA	NA	NA	1	NA	NA	NA	NA	NA
3485060	C	G	from_yhfG_to_ppiA	NA	NA	NA	0.311111	0.333333	NA	NA	NA	NA
3521158	T	C	yrfF	NA	NA	NA	NA	NA	NA	NA	0.970588	NA
3526061	G	GT	from_yhgE_to_pck	NA	NA	NA	0.684211	NA	NA	NA	NA	NA
3527615	T	C	pck	NA	NA	NA	NA	NA	NA	NA	1	NA
3528039	G	A	envZ	NA	NA	1	NA	NA	NA	NA	NA	NA
3529900	C	T	ompR	NA	NA	NA	0.991379	NA	NA	NA	NA	NA
3547165	G	A	malT	NA	NA	NA	0.198113	NA	NA	NA	NA	NA
3576781	C	CGGA	from_yhhZ_to_insA	NA	NA	NA	NA	0.285714	NA	NA	NA	NA
3576784	TAA	T	from_yhhZ_to_insA	NA	NA	NA	NA	0.275229	NA	NA	NA	NA
3638023	T	C	prlC	NA	NA	NA	0.897196	NA	NA	NA	NA	NA
3669718	C	T	yhjG	NA	NA	NA	NA	NA	NA	NA	0.76	NA
3730893	G	A	malS	NA	NA	NA	0.165138	NA	NA	NA	NA	NA
3751400	C	T	selB	NA	NA	NA	0.991228	NA	NA	NA	NA	NA
3839979	T	C	uhpT	NA	NA	NA	0.11828	NA	NA	NA	NA	NA
3906176	T	C	glmS	NA	NA	NA	0.81982	NA	NA	NA	NA	NA
3906419	A	C	glmS	NA	NA	NA	NA	NA	0.135802	NA	NA	NA
3909741	T	G	atpD	NA	0.97561	NA	NA	NA	NA	NA	NA	NA
4006571	A	G	metE	NA	NA	NA	0.231481	NA	NA	NA	NA	NA
4028095	C	T	hemG	NA	NA	NA	0.151163	NA	NA	NA	NA	NA
4107315	A	G	glpF	NA	NA	NA	1	NA	NA	NA	NA	NA
4137585	T	G	yijO	NA	0.170732	NA	NA	NA	NA	NA	NA	NA
4149328	CG	C	oxyR;sthA	NA	NA	NA	NA	0.923077	NA	NA	NA	NA
4150579	T	G	sthA	0.169492	NA	NA	NA	NA	NA	NA	NA	NA
4175910	AACCAAGCGTAAAAAGCTG	A	rpoC	NA	NA	NA	NA	NA	NA	NA	NA	0.777778
4245736	A	G	plsB	NA	NA	NA	0.989796	NA	NA	NA	0.965116	NA
4276557	T	C	acs	NA	NA	NA	0.125	NA	NA	NA	NA	NA
4312652	G	A	from_phnF_to_phnD	NA	NA	NA	1	NA	NA	NA	NA	NA
4357908	T	C	aspA	NA	NA	NA	NA	0.246154	NA	NA	NA	NA
4357908	T	TTACC	aspA	NA	NA	NA	NA	0.122302	NA	NA	NA	NA
4368832	T	TA	frdD	NA	NA	NA	NA	NA	NA	NA	NA	1
4368833	A	C	frdD	NA	NA	1	NA	NA	NA	NA	NA	NA
4368834	A	AC	frdD	NA	0.935484	NA	NA	NA	NA	NA	NA	NA
4368841	C	CA	frdD	NA	NA	NA	NA	NA	NA	NA	0.92	NA
4388638	A	G	mutL	NA	NA	NA	1	NA	NA	NA	NA	NA
4424346	C	T	from_ytfH_to_cpdB	NA	NA	NA	0.216667	NA	NA	NA	NA	NA
4428337	C	A	ytfI	NA	NA	NA	NA	NA	NA	NA	NA	0.979167
4454887	T	A	treB	NA	NA	NA	0.254545	NA	NA	NA	NA	NA
4502041	G	A	fecD	NA	NA	NA	0.854369	NA	NA	NA	NA	NA
4532508	A	T	from_fimE_to_fimA	NA	NA	NA	NA	NA	NA	NA	0.314286	NA
4587339	C	T	opgB	NA	NA	NA	0.19469	NA	NA	NA	NA	NA
4599914	T	C	prfC	NA	NA	NA	0.106061	NA	NA	NA	NA	NA
4624397	T	C	rob	0.990741	NA	NA	NA	NA	NA	NA	NA	NA
4624548	G	T	rob	NA	NA	1	NA	NA	NA	NA	NA	NA
4624661	C	T	rob	NA	0.991803	NA	NA	1	NA	0.996416	0.976744	NA

## Sheet: Table 8
Supplemental Table 8 Primers used in this study
Name	Template	Sequence
ampC up_arm_F	BW25113 genome	CGTATGGCGCAGTTGAACAG
ampC up_arm_R		AACTATTCATAGGGTCTGGTTTCCATACAA
tet(b)-F	BL21-Gold genome	ACCAGACCCTATGAATAGTTCGACAAAGATCGCATTGGTA
tet(b)-R		GGTCCGAAAATTCGGACCCGATGGAATTCTAAGCACTTGTCTCCTGTTTACTCCCCTG
ampC_down_arm F	BW25113 genome	ACCAGACCCTAATTCCATCGGGTCCGAATTTTCG
ampC down_arm R		AAAAGAGGCGTTTGCAGGTCGTCCTGCAAA
dele_ampC_F	pKD4	TCTAAGTGTAGATGACAGCAAGGAAAAGCGGAGAAAAGGTGTGTAGGCTGGAGCTGCTTC
dele_ampC_R		GCACCACGCGATGCACGATCTGAAAATCCACGTACCTGCGGCCATGGTCCATATGAATATCCTCC
CWA_F	BW25113 genome	ATTGATAAATGGGCTGGCAATAATAATTTTCAGGAGTGATTTTAATTCTCGGCAAATGGGTTTTCTACGGTCTGG
CWA_kan_R		CAGCCTACACCCGAAAATTCGGACCCGATGGAATT
CWA_kan_F	pKD4	GAATTTTCGGGTGTAGGCTGGAGCTGCTTC
CWA_R		GCGGCTCGAAACTTAAGGGCTTTTTGTGAATGAACTCACAGGTGCTAAATCATATGAATATCCTCCTTAGTTCC
F-AmpC Prom	Evolved strains' genome	CGCCGGTGATGATCCTGCTGGT
R-AmpC prom		ATGTTTTGCTGACCGAACCTAA

## Sheet: Table 9
Supplemental Table 9 Mutations related to PBPs
PBPs Gene	POS	REF_Base	ALT_Base	REF_3Base	ALT_3Base	REF_AA	RLT_AA	Number	Evolved Strain
ftsI	88669	C	T	GCT	GTT	257A	257V	2	∆ampC
ftsI	88830	C	T	CCG	TCG	311P	311S	5	∆ampC
ftsI	88930	T	G	GTG	GGG	344V	344G	1	∆ampC
ftsI	88978	G	C	AGT	ACT	360S	360T	1	TCR
ftsI	89397	A	C	AAG	CAG	500K	500Q	1	∆ampC
ftsI	89493	A	C	ATC	CTC	532I	532L	1	TCR
ftsI	89506	A	T	CAG	CTG	536Q	536L	3	WT, ∆ampC, TCR
ftsI	89511	G	T	GGT	TGT	538G	538C	1	TCR
ftsI	89532	G	A	GTT	ATT	545V	545I	1	∆ampC
ftsI	89544	G	C	GAT	CAT	549V	549H	3	WT
ftsI	89544	G	C	GTC	CTC	549V	549L	3	TCR
mrdA	662092	C	T	ACC	ACT	528G	528T	1	WT
mrdA	661956	A	T	CAG	CTG	573L	573L	1	CWA
mrdA	662569	C	T	GTC	GTT	369D	369V	1	CWA
mrdA	662613	T	G	GTC	GGC	354D	354G	1	CWA
mrdA	662550	T	C	GTG	GCG	375H	375A	4	∆ampC
*P.mrcB	161068 (-149)	A	C	NA	NA	NA	NA	2	WT, TCR
P.mrcB	161082 (-135)	T	G	NA	NA	NA	NA	3	WT, CWA, TCR
* P. is abbreviation of promoter
